# Supplementary material for: Effects of Compound Chinese Herbal Medicine Additive on Growth Performance and Gut Microbiota Diversity of Zi Goose
Source: Animals (Basel). 2022 Oct 26;12(21):2942. doi: 10.3390/ani12212942 (PMC9655946; doi:10.3390/ani12212942)
Supplement: Supplementary file 1 [file animals-12-02942-s001.zip]

Archive with 4 entries (4 files):
- Figure S1.tif
- Figure S2.tif
- Figure S3.tif
- Table S1.pdf
